# Supplementary material for: Assessment of Ingested Micro- and Nanoplastic (MNP)-Mediated Genotoxicity in an In Vitro Model of the Small Intestinal Epithelium (SIE)
Source: Nanomaterials (Basel). 2024 May 6;14(9):807. doi: 10.3390/nano14090807 (PMC11085749; doi:10.3390/nano14090807)
Supplement: Supplementary file 1 [file nanomaterials-14-00807-s001.zip]

Archive with 1 entries (1 files):
- nanomaterials-2969931-supplementary.pdf
